# Supplementary material for: Antimicrobial Resistance Profiles and Genetic Typing of Salmonella Serovars from Chicken Embryos in China
Source: Antibiotics (Basel). 2021 Sep 24;10(10):1156. doi: 10.3390/antibiotics10101156 (PMC8532839; doi:10.3390/antibiotics10101156)
Supplement: Supplementary file 1 [file antibiotics-10-01156-s001.zip]

Archive with 1 entries (1 files):
- antibiotics-1361843-SI.pdf
